# Supplementary material for: Description of Trichodryas slipinskii sp. n. from China (Coleoptera, Dermestidae, Trinodinae)
Source: Zookeys. 2012 Dec 27;(255):67–71. doi: 10.3897/zookeys.255.2553 (PMC3560859; doi:10.3897/zookeys.255.2553)
Supplement: XML Treatment for Trichodryas slipinskii [file zookeys.255.2553-treatment1.xml]

<!DOCTYPE tp:taxon-treatment
  PUBLIC "-//TaxonX//DTD Taxonomic Treatment Publishing DTD v0 20100105//EN" "tax-treatment-NSO.dtd">
<tp:taxon-treatment xmlns:tp="http://www.plazi.org/taxpub"><tp:treatment-meta><mixed-citation publication-type="journal"><person-group><name><surname>Lin</surname><given-names>Meiying</given-names></name><name><surname>Yang</surname><given-names>Xingke</given-names></name></person-group><article-title>Description of 
                    <italic>Trichodryas slipinskii</italic> sp. n. from China (Coleoptera, Dermestidae, Trinodinae)
                </article-title><source>Zookeys</source><day>27</day><month>12</month><year>2012</year><volume>2012</volume><issue>255</issue><fpage>67</fpage><lpage>71</lpage><pub-id pub-id-type="doi">10.3897/zookeys.255.2553</pub-id></mixed-citation></tp:treatment-meta><tp:nomenclature><tp:taxon-name>
                        <tp:taxon-name-part taxon-name-part-type="genus">Trichodryas</tp:taxon-name-part>
                        <tp:taxon-name-part taxon-name-part-type="species">slipinskii</tp:taxon-name-part>
                    <object-id xmlns:xlink="http://www.w3.org/1999/xlink" xlink:type="simple">urn:lsid:zoobank.org:act:FBFA1674-9B3A-4D57-A5D7-04296A7501DC</object-id>
								<object-id xmlns:xlink="http://www.w3.org/1999/xlink" xlink:type="simple">http://species-id.net/wiki/Trichodryas_slipinskii</object-id>
								</tp:taxon-name><tp:taxon-status xmlns:xlink="http://www.w3.org/1999/xlink" xlink:type="simple">sp. n.</tp:taxon-status><xref ref-type="fig" rid="F1">Figs 1</xref><xref ref-type="fig" rid="F2">–9</xref></tp:nomenclature><tp:treatment-sec sec-type="Type material"><title>Type material.</title><p>Holotype, male, with original label “Mandian I/3B, 16.03.2009”, China, Yunnan, Jinghong, Nanban River Watershed National Natural Reserve, Mandian (Forest), <named-content xmlns:xlink="http://www.w3.org/1999/xlink" content-type="dwc:verbatimCoordinates" xlink:type="simple">22.12961°N, 100.66612°E</named-content>, alt. 746 m, 16.III.2009, leg. Lingzeng Meng, IOZ(E) 1905892; paratype, 1 male (dissected), with original label “Naban II/3B1, 16.03.2009”, China, Yunnan, Jinghong, Nanban River Watershed National Natural Reserve, Nanbanchachang (Forest), <named-content xmlns:xlink="http://www.w3.org/1999/xlink" content-type="dwc:verbatimCoordinates" xlink:type="simple">22.15810°N, 100.66543°E</named-content>, alt. 729 m, 16.III.2009, leg. Lingzeng Meng, IOZ(E) 1905891. “B” in the original label means the method is Malaise traps. Holotype and paratype are deposited in Institute of Zoology, Chinese Academy of Sciences, Beijing, China.</p></tp:treatment-sec><tp:treatment-sec sec-type="Description"><title>Description.</title><p>Body measurements: BL 3.0–3.2 mm, BW 1.1–1.2 mm, PL 0.5–0.6 mm, PW 1.0–1.1 mm. Head black, pronotum and anterior portions of elytra yellowish-brown, remaining portions of elytra, underside and antennae dark brown to black, legs light-brown. All parts covered by brown setation.</p><p>Head very coarsely punctate. Compound eyes very large, white in color, with microsetation; median ocellus well developed, yellow-brown in colour (<xref ref-type="fig" rid="F1">Fig. 3</xref>). Antennae (<xref ref-type="fig" rid="F1">Fig. 5</xref>) relatively long, extending well beyond base of prothorax, with 10 antennomeres, with dense brown setation; scape slightly longer than wide, pedicel shorter and slightly transverse; funicle with 4 very short and transverse antennomeres (antennomeres III to VI); antennal club with 4 antennomeres (antennomeres VII to X), each one longer than funicle, first three club segments gradually expanded and widest at apex; terminal antennomere (antennomere X) longest, antennomere VII second longest; antennomere VIII shorter than<!--PageBreak--> antennomere VII but longer than antennomere IX; length/width ratio of antennomere X 3.33, much slender than antennomere VII, VIII and IX, which is about 1.67, 1.22 and 1.12 respectively; antennomere X widest at about middle and narrowly rounded apically; ratio of antennomere lengths: 6.5:4.5:1:1.5:1:1:15:11:9.5:20; length/width ratios: 1.08:0.82:0.33:0.37:0.25:0.25:1.67:1.22:1.12:3.33. Pronotum (<xref ref-type="fig" rid="F1">Figs 1, 4</xref>) 0.53 times as long as wide, widest posteriorly; sides straight, converging from base to apex; lateral carinae com<!--PageBreak-->plete, without raised bead; apical edge truncate, anterior angles oblique, posterior angles slightly acute; posterior edge bisinuate, so that median rounded lobe is formed between two emarginations; disc moderately coarsely punctate with a pair of broad basal impressions. Prosternum (<xref ref-type="fig" rid="F1">Fig. 4</xref>) in front of coxae short, prosternal process complete, very strongly narrowed at base, apex finely acute; procoxal cavities widely open externally, closed internally.</p><p>Elytra (<xref ref-type="fig" rid="F1">Fig. 1</xref>) 1.96 times as long as wide and 4.58 times as long as pronotum, widest at apical third; sides slightly diverging and then apically converging and independently rounded; disc relatively flat, steeply sloping laterally, slightly so posteriorly, with a broad, lateral depression in apical third; punctation finer than on pronotum but moderately dense. Epipleura (<xref ref-type="fig" rid="F1">Fig. 2</xref>) gradually narrowed posteriorly and extending almost to apex. Mesoventrite (<xref ref-type="fig" rid="F1">Fig. 2</xref>) slightly transverse, without procoxal rests, not separated by sutures from mesepisterna; mesoventral process moderately long. Abdomen (<xref ref-type="fig" rid="F2">Fig. 6</xref>) about 1.3 times as long as wide, with six ventrites, the first two of which are connate; ventrite 1 laterally about 1.3 times as long as ventrite 2, but at midline much shorter behind large metacoxal cavities; intercoxal process represented by a slightly broadly rounded projection; ventrites 2–4 subequal in length, 5 slightly longer and rounded. Legs light-brown with stout, light-brown setation. Tarsi simple.</p><p>Aedeagus (<xref ref-type="fig" rid="F2">Figs 7–9</xref>) with basally angulate phallobase; long, narrow, apically attenuated parameres, which curve mesally at apex, and somewhat shorter, apically attenuated penis with short basal struts attached to base of parameres. Penis curve ventrally (<xref ref-type="fig" rid="F2">Fig. 8</xref>).</p><p>Female. Unknown.</p><fig id="F1" position="float" orientation="portrait"><label>Figures 1–5.</label><caption><p><italic><tp:taxon-name>Trichodryas slipinskii</tp:taxon-name></italic> sp. n. <bold>1–2</bold> Habitus, holotype, from Yunnan, China. <bold>1</bold> dorsal view <bold>2</bold> ventral view <bold>3</bold> head, dorsal view, showing median ocellus <bold>4</bold> head and prothorax, ventral view, with right procoxa removed, showing procoxal cavity and prosternal intercoxal process <bold>5</bold> antenna. <bold>1–2</bold> scale 1 mm, <bold>3–5</bold> not to scale.</p></caption><graphic xmlns:xlink="http://www.w3.org/1999/xlink" xlink:href="ZooKeys-255-067-g001.jpg" position="float" orientation="portrait" xlink:type="simple"/></fig><fig id="F2" position="float" orientation="portrait"><label>Figures 6–9.</label><caption><p>Male abdomen and aedeagus of <italic><tp:taxon-name>Trichodryas slipinskii</tp:taxon-name></italic> sp. n. <bold>6</bold> male abdomen, in ventral view <bold>7–9</bold> aedeagus <bold>7</bold> ventral view <bold>8</bold> lateral view <bold>9</bold> dorsal view. <bold>6</bold> not to scale, <bold>7–9</bold>.scale 0.1 mm.</p></caption><graphic xmlns:xlink="http://www.w3.org/1999/xlink" xlink:href="ZooKeys-255-067-g002.jpg" position="float" orientation="portrait" xlink:type="simple"/></fig></tp:treatment-sec><tp:treatment-sec sec-type="Differential diagnosis"><title>Differential diagnosis.</title><p>The new species <italic><tp:taxon-name>Trichodryas slipinskii</tp:taxon-name></italic> sp. n. differs from both described congeners in only 10-segmented antennae and its larger size.</p></tp:treatment-sec><tp:treatment-sec sec-type="Distribution"><title>Distribution.</title><p>China: Yunnan Province.</p></tp:treatment-sec><tp:treatment-sec sec-type="Etymology"><title>Etymology.</title><p>Patronymic, species is dedicated to Prof. Adam Ślipiński (CSIRO, Australia).</p></tp:treatment-sec><tp:treatment-sec sec-type="Remarks"><title>Remarks.</title><p><xref ref-type="bibr" rid="B1">Háva (2008)</xref> provided an incorrect illustration of the antenna of <italic><tp:taxon-name>Trichodryas esoterica</tp:taxon-name></italic> as it does not correspond to the illustration and description in <xref ref-type="bibr" rid="B2">Lawrence and Ślipiński (2005)</xref>. According to the measurements of <italic><tp:taxon-name>Trichodryas esoterica</tp:taxon-name></italic> by <xref ref-type="bibr" rid="B2">Lawrence and Ślipiński (2005)</xref> and the picture of <italic><tp:taxon-name>Trichodryas lawrencei</tp:taxon-name></italic> by <xref ref-type="bibr" rid="B1">Háva (2008)</xref>, the ratio of antennomere lengths is a good way to separate these species.</p><p><xref ref-type="bibr" rid="B2">Lawrence and Ślipiński (2005)</xref> pointed out that there are definitely only 10 antennomeres in the specimen of undescribed <italic><tp:taxon-name>Trichodryas</tp:taxon-name></italic> sp. from Kalimantan Barat and probably in the unknown <italic><tp:taxon-name>Trichodryas</tp:taxon-name></italic> sp. from the Sabah as well. The antennae of the two specimens from Yunnan described above definitely are 10-segmented.</p><sec sec-type="Key to species of the genus Trichodryas Lawrence &amp; Ślipiński, 2005"><title>Key to species of the genus <italic><tp:taxon-name>Trichodryas</tp:taxon-name></italic> Lawrence &amp; Ślipiński, 2005</title><table-wrap content-type="key" position="anchor" orientation="portrait"><table><tbody><tr><td rowspan="1" colspan="1">1</td><td rowspan="1" colspan="1">Antennae with 10 antennomeres, funicle (antennomere III to VI) with 4 very short and transverse antennomeres; pronotum yellowish-brown; antennomere VII much shorter than antennomere X; length/width ratio of antennomere X 3.33; body length 3.0–3.2 mm; China: Yunnan</td><td rowspan="1" colspan="1"><italic><tp:taxon-name>Trichodryas slipinskii</tp:taxon-name></italic> sp. n.<!--PageBreak--></td></tr><tr><td rowspan="1" colspan="1">–</td><td rowspan="1" colspan="1">Antennae with 11 antennomeres, funicle (antennomere III to VII) with 5 very short and transverse antennomeres; Malaysia</td><td rowspan="1" colspan="1">2</td></tr><tr><td rowspan="1" colspan="1">2</td><td rowspan="1" colspan="1">Antennomere VIII much shorter than antennomere XI; length/width ratio of antennomere XI 2.64; pronotum and anterior portions of elytra yellowish-brown; body length 2.9 mm; Malaysia: Cameron Highland, Gunong Beranban rainforest</td><td rowspan="1" colspan="1"><italic><tp:taxon-name>Trichodryas esoterica</tp:taxon-name></italic> Lawrence &amp; Ślipiński, 2005</td></tr><tr><td rowspan="1" colspan="1">–</td><td rowspan="1" colspan="1">Antennomere VIII subequal to antennomere XI; length/width ratio of antennomere XI 2.83; pronotum and elytra all dark-brown; body length 2.57 mm; Malaysia: Sabah, Balu, Punggul Resort env</td><td rowspan="1" colspan="1"><italic><tp:taxon-name>Trichodryas lawrencei</tp:taxon-name></italic> Háva, 2008</td></tr></tbody></table></table-wrap></sec></tp:treatment-sec><ref-list><ref id="B1"><mixed-citation xmlns:xlink="http://www.w3.org/1999/xlink" xlink:type="simple"><person-group><name name-style="western"><surname>Háva</surname><given-names>J</given-names></name></person-group> (<year>2008</year>)<source> Description of <italic>Trichodryas lawrencei</italic> sp. n. from Malaysia (Coleoptera: Dermestidae: Trinodinae). Studies and reports of District Museum Prague-East, Taxonomical Series 4 (1/2): 57–60.</source></mixed-citation></ref><ref id="B2"><mixed-citation xmlns:xlink="http://www.w3.org/1999/xlink" xlink:type="simple"><person-group><name name-style="western"><surname>Lawrence</surname><given-names>JF</given-names></name><name name-style="western"><surname>Ślipiński</surname><given-names>A</given-names></name></person-group> (<year>2005</year>)<article-title> Three new genera of Indo-Australian Dermestidae (Coleoptera) and their phylogenetic significance.</article-title><source>Invertebrate Systematics </source><volume>19</volume>: <fpage>231</fpage>-<lpage>261</lpage>. doi: <ext-link ext-link-type="uri" xlink:href="http://dx.doi.org/10.1071/IS04033" xlink:type="simple">10.1071/IS04033</ext-link></mixed-citation></ref></ref-list></tp:taxon-treatment>
